# Supplementary material for: Comparative evaluation of conventional and modified frontalis muscle flap advancement techniques in the treatment of severe congenital ptosis: A retrospective cohort study
Source: PLoS One. 2021 Feb 2;16(2):e0246183. doi: 10.1371/journal.pone.0246183 (PMC7853494; doi:10.1371/journal.pone.0246183)
Supplement: S1 Data — (XLSX) [file pone.0246183.s001.xlsx]

## Sheet: Sheet1
	age(convention)		Sex(convention)	Unilateral/Bilateral		Follow-up(M)	MRD1(preoperative)	undercorrection	overcorrection	angular deformity	FM paralysis	frontal hypoesthesia	severe hematoma	exposure keratitis	entropion	ectropion
	3		M	U	R	12	0
	14		F	B		12	-1.5
	4		F	U	R	6	-1	Y		Y
	16		M	B		12	-2
	2		M	U		12	-2.5
	3		F	U	R	6	-3
	14		M	B		18	-2
	3		F	U	R	12	-1.5	Y		Y	Y
	13		F	B		18	-0.5
	2		M	U	R	18	-2
	9		F	B		18	-2.5
	3		F	U		6	-2
	9		M	B		16	-1.5
	4		M	U	R	12	-3	Y		Y
	3		F	U	R	18	-1
	2		F	B		12	-2
	5		M	U	L	6	-1.5	Y		Y	Y	Y	Y	Y
	3		F	U	R	6	-0.5
	5		F	U	L	12	0
	13		M	B		12	-1	Y(both eye)		Y(both eye)
	2		F	U	R	18	-1.5				Y
	15		F	B		12	0
	5		M	U	L	14	0
	3		F	U	R	13	-1.5
	14		M	B		6	-1
	6		F	U	L	12	-2.5	Y			Y
	5		M	U	R	14	-2
	4		F	U	R	16	0
	15		M	B		12	-3
	3		F	U	L	12	-3.5
	6		M	U	R	12	0	Y		Y
	13		M	U	L	12	-1
	4		M	U	R	13	-1.5
	14		M	B		13	-1.5					Y	Y	Y
	5		F	U	R	12	-1					Y	Y
	14		F	B		14	0
	3		M	U	L	6	-0.5	Y		Y	Y
	4		F	U	R	12	0						Y
	15		M	B		6	-1.5
	5		M	U	R	18	-1.5					Y(left)	Y(left)	Y(left)
	3		M	U	R	18	-1.5
	12		M	B		12	-2
	3		M	U	R	6	-0.5	Y		Y
	13		F	B		16	-1
	14		M	B		12	0	Y(both eye)		Y(both eye)
	16		F	B		18	-1
	5		M	U	R	15	0
	4		M	U	L	12	0					Y	Y	Y
	5		F	U	R	6	-1.5
	5		F	U	R	12	-3	Y		Y	Y
	15		M	B		6	-1
	3		F	U	R	16	0
	4		M	U	L	6	-2	Y		Y
	4		M	U	R	16	-1.5	Y		Y
	3		F	U	L	12	0
	13		F	B		6	-3
	3		M	U	R	16	-1.5	Y		Y
	14		M	B		13	0
	3		M	U	R	6	-1.5	Y		Y	Y
	15		M	B		13	-1.5
	15		F	U	L	14	-1.5
	16		M	B		12	-1.5
	3		F	U	R	13	-1.5					Y	Y	Y
	4		M	U	L	6	0	Y		Y
	4		F	U	L	6	-0.5					Y	Y	Y
	3		F	U	R	12	-2
	3		M	U	R	6	-2
	4		M	U	R	12	-1.5	Y		Y
	3		F	U	R	6	-2					Y	Y	Y
	16		M	B		12	-1.5
	2		F	U	L	6	-0.5	Y		Y			Y
	15		M	B		10	-0.5
	4		F	U	L	6	-1	Y		Y	Y
	3		M	U	R	7	-1.5
	3		M	U	L	6	-0.5					Y	Y	Y
	4		F	U	R	11	-2	Y
	3		M	U	L	6	-3
	4		M	U	L	7	-1
	6		M	B		6	-1.5
	3		M	U	R	6	-1.5	Y		Y
	5		F	B		10	-1.5
	3		M	U	L	6	-3.5	Y		Y	Y
	16		M	B		9	-2.5
	14		M	B		6	0	Y(both eye)		Y(both)	Y(both eye)
	14		F	B		8	-1
	3		M	U	R	6	-1.5
	4		M	U	L	6	-1.5	Y		Y
	5		F	U	R	8	0
	2		M	U	L	7	-1.5					Y	Y
	15		M	B		6	0
	14		F	B		6	-1	Y(both eye)		Y(both eye)
	13		F	B		6	-3
	15		M	B		7	-1.5
	15		M	B		6	0	Y(both eye)		Y(both eye)
	15		F	B		7	-1.5
	3		M	U	L	6	-1.5
	2		F	U	L	6	-1.5
	15		M	B		6	-2
	3		M	U	L	6	-2.5
	16		F	B	L	6	0
	7.52					10.32	-1.315
	5					12	-1.5
	5.27521					4.11423	0.925658
						10.2761

## Sheet: Sheet2
	age(modified)		Sex(modified)	Unilateral/Bilateral	Right/Left	Follow-up(M)	MRD1(preoperative )		undercorrection	overcorrection	angular deformity	FM paralysis	frontal hypoesthesia	severe hematoma	exposure keratitis	entropion	ectropion
	3		F	U	L	15	-2
	3		M	U	R	18	-1.5
	12		M	B		6	-2
	4		F	U	R	6	0
	15		M	B		15	-0.5
	4		F	U	L	12	-0.5		Y
	16		F	B		12	-1.5
	3		M	U	R	12	0
	12		F	B		18	-1
	12		F	B		12	-1.5		Y(Both eye)
	4		M	U	R	12	-1
	3		F	U	R	10	0
	3		F	U	L	6	-0.5
	4		M	U	R	18	0
	14		F	B		15	-2
	3		F	U	R	15	-1.5
	3		M	U	L	12	-2		Y
	3		F	U	L	7	0
	12		F	B		13	-3
	3		M	U	R	12	-1.5
	5		M	U	L	12	0
	14		F	B		6	0
	3		M	U	R	12	-1
	4		F	U	R	10	-1.5
	5		M	U	L	10	-1
	15		F	B		12	-3
	13		F	B		13	0		Y(both eye)
	6		F	U	L	14	-1.5
	16		F	B		12	-1.5
	4		M	U	R	18	-2		Y
	2		M	U	R	13	-2.5
	2		F	U	L	9	0
	13		F	B		10	-1.5
	3		M	U	R	7	-3
	4		M	U	L	16	-2
	13		F	B		9	0
	3		F	U	R	6	-1		Y
	9		F	B		12	-2
	12		M	B		15	-1.5
	4		M	U	R	10	0
	12		F	B		9	-1.5		Y(both eye)
	14		M	B		12	-1
	3		M	U	R	9	-1.5
	11		F	B		6	-1
	3		M	U	L	9	0
	2		F	U	L	12	-1.5
	7		F	U	R	10	-0.5
	3		M	U	R	7	-1.5
	6		M	U	L	18	-2
	4		F	U	R	12	-2
	4		F	U	R	15	-1.5
	16		M	B		9	-0.5
	5		F	U	R	16	-2
	3		F	U	L	6	-2.5
	4		M	U	L	6	-2
	14		F	B		9	-1.5
	5		F	U	R	6	-2
	4		M	U	R	6	-1.5		Y
	3		M	U	L	8	-0.5
	13		M	B		7	-1
	2		M	U	R	15	-1.5
	13		M	B		7	-2
	3		F	U	L	12	-2
	3		F	U	R	6	-1.5
	13		M	B		7	-2
	14		M	B	R	9	-2.5
	3		F	U	R	12	-1.5
	15		F	B		10	0
	2		F	U	L	9	0
	12		M	B		12	-0.5
	3		M	U	R	9	0
	14		F	B		7	-2
	12		F	B		10	-1.5
	3		M	U	R	9	-1.5
	15		M	B		6	-1.5
	3		M	U	R	6	-2
	12		M	B		8	-2.5
	4		M	U	L	9	-2		Y
	4		M	U	R	10	-2.5
	4		F	U	R	6	-1
	3		M	U	R	9	-1.5
	14		M	B		8	-3
	13		F	B		6	-3.5
	3		M	U	L	9	-2.5
	4		M	U	R	6	-2
	2		M	U	R	8	-1.5
	3		F	U	L	7	-1.5
	3		M	B		6	-2.5		Y(Both eye)
	4		M	U	L	6	-1.5
	12		M	B		8	0
	9		M	B		8	-1
	12		M	B		6	-1.5
	16		F	B		6	-1.5
	13		M	B		6	-2
	3		M	U	L	6	-2.5
	12		M	B		6	-2
	3		F	U	R	6	0
	14		M	B		6	-0.5
	3		F	U	L	6	-0.5
	9		M	U	R	6	-3
	7.31					9.78	-1.385
	4					9	-1.5
	4.90247					3.50924	#NAME?
